# Supplementary material for: MRI paraspinous skeletal muscle enhancement: A potential imaging biomarker for assessing clinical liver cirrhosis severity
Source: PLoS One. 2024 Aug 22;19(8):e0308520. doi: 10.1371/journal.pone.0308520 (PMC11340957; doi:10.1371/journal.pone.0308520)
Supplement: S1 Datasheet — (CSV) [file pone.0308520.s001.csv]

PT_INDEX	AGE	SEX	BMI	HEIGHT_cm	HEIGHT_m	ALBUMIN	CREATININE	T-BILI	INR	ETOH	VIRAL	NASH	OTHER	HCV_SVR	ASCITES_SIZE	ASCITES	PARACENTESIS	SBP	VARIX_SIZE	VARIX	VARIX_BLEED	MELD	DIABETES	THYROID	TIPS	PSM_AREA_RT	SMI_RT (cm2/m2)	PSM_AREA_LT	SMI_LT (cm2/m2)	PSM_SMI_MEAN	FF_MEAN	PSM_ROI_SI_NC_MEAN	PSM_ROI_SI_ART_MEAN	PSM_ROI_SI_PV_MEAN	PSM_ROI_SI_DEL_MEAN	ROI Area (cm2)	CEF_ART	CEF_PV	CEF_DEL
2	64	M	26.51	172.7	1.73	4.1	1.17	1.4	1.19	0	1	0	0	0	0	0	0	0	2	1	1	11	1	0	0	19.2	6.44	21.1	7.07	6.76	0.065	140	146.5	161	171.5	1.98	0.046428571	0.15	0.225
3	64	M	37.51	181.5	1.82	3.8	1.93	1.5	1.14	1	0	0	0	0	0	0	0	0	3	1	0	19	0	0	0	19	5.77	30.2	9.17	7.47	0.181	85	94.75	99.7	104	1.96	0.114705882	0.172941176	0.223529412
4	67	F	47.62	162.9	1.63	3.9	0.71	1.1	1.12	0	1	0	0	1	0	0	0	0	1	1	0	8	0	0	0	14.8	5.58	15.8	5.95	5.77	0.247	122	122	125	138	1.96	0	0.024590164	0.131147541
5	54	F	32.12	165.1	1.65	2.8	0.68	0.3	1.32	0	0	1	0	0	0	0	0	0	1	1	0	9	1	0	0	13.3	4.88	21.9	8.03	6.46	0.274	89.25	96.45	111	110.5	1.98	0.080672269	0.243697479	0.238095238
6	59	M	24.01	172.7	1.73	3	0.85	2.1	1.28	0	0	1	0	0	1	1	0	0	1	1	0	11	1	0	0	14.6	4.9	12.8	4.29	4.59	0.152	91.7	92.5	101.6	103.25	1.98	0.0087241	0.107960742	0.125954198
7	37	F	35.73	167.6	1.68	3.4	0.34	1.8	1.2	0	0	0	1	0	0	0	0	0	3	1	0	8	1	0	0	13.6	4.84	15.1	5.38	5.11	0.244	89.7	91.05	100.95	101.7	1.98	0.015050167	0.12541806	0.133779264
8	59	F	38.38	152.4	1.52	3.6	0.5	0.6	1.08	0	1	0	0	1	0	0	0	0	0	0	0	7	0	0	0	11.5	4.95	13.6	5.86	5.4	0.237	159	168	214.5	230.5	1.98	0.056603774	0.349056604	0.449685535
9	67	M	33.36	182.9	1.83	3.7	0.83	1.2	1.32	0	1	0	0	1	0	0	0	0	1	1	0	11	0	0	0	25.3	7.56	26.2	7.83	7.7	0.223	85.35	119.5	116	117	1.96	0.400117165	0.359109549	0.370826011
10	59	M	27.37	190.5	1.91	2.1	0.67	4.7	1.75	0	0	0	1	0	2	1	0	1	3	1	0	19	0	0	0	12.8	3.53	14.6	4.02	3.78	0.06	117.5	98.9	110.5	121	1.98	-0.158297872	-0.059574468	0.029787234
11	57	F	40.77	165.1	1.65	4.1	1.2	0.5	0.95	0	1	0	0	1	0	0	0	0	0	0	0	6	1	0	0	22.8	8.36	20.7	7.59	7.98	0.101	134.5	145.5	165	172	1.96	0.081784387	0.226765799	0.278810409
12	69	F	33.91	160	1.6	2.8	0.99	0.6	1.33	0	0	1	0	0	1	1	0	0	0	0	0	21	1	1	0	13.6	5.31	17.6	6.88	6.09	0.282	85.7	87.3	109.5	118.5	1.98	0.018669778	0.277712952	0.382730455
13	58	M	23.23	175.3	1.75	3.4	1.1	1.1	1.25	0	0	1	0	0	0	0	0	0	1	1	1	10	1	0	1	12.5	4.07	12.5	4.07	4.07	0.147	129.5	176	186.5	181.5	1.97	0.359073359	0.44015444	0.401544402
14	56	M	35.57	175.3	1.75	2.9	0.99	2.3	1.21	0	1	0	0	1	2	1	1	0	1	1	1	12	0	1	1	17.7	5.76	19.1	6.22	5.99	0.122	126	131	145.5	148	1.98	0.03968254	0.154761905	0.174603175
15	78	F	27.11	165.1	1.65	4	0.82	1.2	1.41	0	1	0	0	1	0	0	0	0	0	0	0	13	0	0	0	14	5.14	13.5	4.95	5.04	0.147	120.5	152.5	158	152.5	1.97	0.265560166	0.31120332	0.265560166
16	83	M	39.12	167.6	1.68	3.7	1.27	0.4	1.93	0	0	1	0	0	0	0	0	0	3	1	0	17	1	1	0	20.9	7.44	18.1	6.44	6.94	0.177	128	134	166.5	170	1.97	0.046875	0.30078125	0.328125
17	59	F	21.8	157.5	1.58	4.9	0.91	1.1	1	0	1	0	0	1	0	0	0	0	1	1	0	7	0	0	0	11.9	4.8	12	4.84	4.82	0.083	82	86.25	95.35	97.45	1.97	0.051829268	0.162804878	0.188414634
18	61	F	33.57	167.6	1.68	2.4	0.89	5.7	1.86	1	0	0	0	0	0	0	0	0	1	1	0	20	1	0	0	21.8	7.76	24	8.54	8.15	0.094	719	819	817	875	1.97	0.139082058	0.136300417	0.216968011
19	69	M	36.57	167.6	1.68	3.3	1.12	0.3	1.1	0	0	1	0	0	1	1	0	0	1	1	0	9	1	0	0	16.3	5.8	19.7	7.01	6.41	0.185	116.5	122	146.5	150	1.97	0.0472103	0.25751073	0.287553648
20	67	F	36.86	154.9	1.55	4	0.69	0.7	1.05	0	1	0	0	1	0	0	0	0	1	1	0	7	0	0	0	18.7	7.79	13.3	5.54	6.67	0.197	115	133	149.5	152	1.97	0.156521739	0.3	0.32173913
21	59	F	22.5	160	1.6	3.8	0.73	0.1	1.01	0	1	0	0	0	0	0	0	0	1	1	0	6	0	0	0	12.3	4.8	12.1	4.73	4.77	0.119	106.8	110	135.5	140	1.97	0.029962547	0.268726592	0.310861423
22	52	M	38.65	182.9	1.83	4.7	1.42	0.3	1.53	1	0	0	0	0	0	0	0	0	1	1	0	15	0	0	0	27.3	8.16	27.5	8.22	8.19	0.08	135	138	151	140.5	1.95	0.022222222	0.118518519	0.040740741
23	65	M	27.28	162.6	1.63	3.5	0.99	0.5	1.04	1	1	0	0	1	0	0	0	0	0	0	0	7	1	0	0	19.1	7.22	19.1	7.22	7.22	0.068	91.25	99.1	120.5	120.5	1.99	0.086027397	0.320547945	0.320547945
24	56	M	26.69	172.7	1.73	3.9	0.82	0.6	0.93	0	1	1	0	1	0	0	0	0	0	0	0	6	0	0	0	18.7	6.27	19.2	6.44	6.35	0.068	113.5	116	124	123	1.98	0.022026432	0.092511013	0.083700441
25	69	M	28.1	175.3	1.75	3	1.1	1.3	1.3	1	0	0	0	0	1	1	0	0	1	1	0	11	0	0	0	17.7	5.76	14.7	4.78	5.27	0.084	144.5	152.5	168	174.5	1.98	0.055363322	0.162629758	0.207612457
27	59	F	26.49	164.5	1.65	3.7	0.57	0.5	0.96	0	0	1	0	0	1	1	0	0	0	0	0	6	1	0	0	15	5.54	16.9	6.25	5.89	0.134	113.5	139	148.5	148	1.98	0.224669604	0.308370044	0.303964758
28	64	M	19.28	177.8	1.78	4	0.79	0.2	1.18	0	1	0	0	1	0	0	0	0	1	1	0	8	0	0	0	13.2	4.18	17.1	5.41	4.79	0.191	126	133.5	144.5	159	1.98	0.05952381	0.146825397	0.261904762
30	61	M	25.9	188	1.88	4	0.82	0.6	1.06	0	1	0	0	1	0	0	0	0	0	0	0	7	0	0	0	20.6	5.83	20.5	5.8	5.81	0.111	102.4	107.4	113.3	122	1.95	0.048828125	0.106445313	0.19140625
31	61	M	36.39	168.9	1.69	3.3	0.67	2.9	1.38	0	1	0	0	1	0	0	0	0	2	1	0	14	0	0	0	21.7	7.61	22.2	7.78	7.69	0.103	98.75	104.5	119	119	1.95	0.058227848	0.205063291	0.205063291
32	31	M	21.15	172.7	1.73	4.9	1.05	0.7	1.1	1	0	0	0	0	1	1	0	0	1	1	1	8	0	0	0	9.87	3.31	10.8	3.62	3.47	0.032	163.5	164.5	180.5	183	1.98	0.006116208	0.103975535	0.119266055
33	71	M	29.37	190.5	1.91	3.1	1.13	0.9	1	0	0	0	1	0	0	0	0	0	1	1	1	8	0	1	0	23.6	6.5	23.7	6.53	6.52	0.085	127	128.5	146	149.5	1.95	0.011811024	0.149606299	0.177165354
34	66	F	24.09	170.2	1.7	2	1.36	7.1	1.3	0	0	0	1	0	2	1	1	0	1	1	0	20	1	0	0	9.98	3.45	12.7	4.38	3.91	0.1	160.5	168	177	180.5	1.95	0.046728972	0.102803738	0.124610592
35	74	M	29.59	167.6	1.68	3.7	0.94	1.4	1.31	0	1	0	0	0	0	0	0	0	1	1	1	9	0	0	0	16.7	5.95	20	7.12	6.53	0.106	55.9	96.05	116.5	121.5	1.96	0.718246869	1.084078712	1.17352415
36	57	F	34.23	168	1.68	4.5	1.29	2.7	1.56	0	0	1	0	0	1	1	1	1	1	1	1	18	1	0	0	16.7	5.92	22.3	7.9	6.91	0.034	314.5	393	508	585.5	1.95	0.249602544	0.615262321	0.861685215
37	63	M	28.57	175.3	1.75	4	1.2	0.8	1.23	0	0	1	0	0	0	0	0	0	2	1	1	10	1	0	0	16.5	5.37	16.9	5.5	5.43	0.072	81.3	87.25	97.75	99.4	1.95	0.073185732	0.202337023	0.222632226
38	46	M	28.44	167.6	1.68	3.2	0.6	5.8	1.85	1	0	0	0	0	3	1	1	0	1	1	0	22	0	0	0	12.6	4.49	11.9	4.24	4.36	0.025	130	130.5	138	139.5	1.97	0.003846154	0.061538462	0.073076923
40	47	F	20.24	165.1	1.65	3.7	0.8	0.3	1.09	1	1	0	0	1	0	0	0	0	0	0	0	6	0	0	0	16.4	6.02	11	4.04	5.03	0.074	216.5	294.5	274.5	277.5	1.95	0.360277136	0.267898383	0.281755196
41	69	M	29.11	177.8	1.78	3.1	1.57	0.7	1.43	0	0	1	0	0	2	1	1	0	1	1	1	17	1	0	0	12.7	4.02	13.1	4.14	4.08	0.057	197.5	281	244.5	257	1.98	0.42278481	0.237974684	0.301265823
42	67	M	25.68	182.9	1.83	4.2	1	0.9	1.2	0	1	0	0	0	1	1	0	0	0	0	0	10.87443946	1	0	0	26.2	7.83	27.1	8.1	7.97	0.039	123.5	126.5	140	144.5	1.92	0.024291498	0.133603239	0.170040486
43	57	F	21.9	170.2	1.7	3.1	0.92	2.2	1.34	0	0	1	0	0	1	1	0	0	1	1	1	13	1	0	0	10.1	3.49	11.3	3.9	3.69	0.074	136	150.5	155.5	158	1.97	0.106617647	0.143382353	0.161764706
44	58	M	21.47	175.3	1.75	3.5	2.71	1.5	1.37	0	0	1	0	0	1	1	0	1	2	1	1	21	1	0	0	14.3	4.65	14.2	4.62	4.64	0.014	140	142	160	162.5	1.96	0.014285714	0.142857143	0.160714286
45	65	F	42.73	172.7	1.73	4.2	0.76	0.5	0.99	0	0	1	0	0	0	0	0	0	0	0	0	6	1	0	0	14.9	5	15.8	5.3	5.15	0.143	92.45	112	129	121	1.98	0.211465657	0.395348837	0.308815576
46	49	F	24.84	149.9	1.5	4.6	0.79	0.3	0.92	0	1	0	0	1	0	0	0	0	0	0	0	6	0	0	0	8.94	3.98	8.43	3.75	3.87	0.031	164	185.5	191	204	1.96	0.131097561	0.164634146	0.243902439
47	47	M	34.48	177.8	1.78	3.1	0.68	5.4	1.74	1	0	0	0	0	2	1	1	0	1	1	1	19	1	0	0	8.26	2.61	7.66	2.42	2.52	0.163	92.2	94.8	105.05	108.5	1.98	0.028199566	0.139370933	0.176789588
48	57	M	21	185.4	1.85	2.1	0.73	17.9	1.28	1	0	0	0	0	0	0	0	0	1	1	0	20	0	0	0	11.5	3.35	10.6	3.08	3.21	0.136	59.35	66.55	64.95	59.35	1.98	0.121314238	0.094355518	0
49	65	M	33.91	182.9	1.83	2.8	1.46	2.7	1.37	0	0	1	0	0	0	0	0	0	3	1	0	12	0	0	0	9.56	2.86	9.83	2.94	2.9	0.065	169.5	219.5	238	228	1.96	0.294985251	0.404129794	0.345132743
50	70	F	25.41	157.5	1.58	3	0.89	1.7	1.29	0	0	1	0	0	1	1	0	0	1	1	1	11	0	1	0	10.5	4.23	8.82	3.56	3.89	0.038	141	186	190	190	1.98	0.319148936	0.34751773	0.34751773
51	62	M	31.9	188	1.88	4.2	0.86	0.9	1.13	0	0	1	0	0	0	0	0	0	0	0	0	7	1	0	0	16.4	4.64	17.6	4.98	4.81	0.114	96	99.45	112	114.5	1.98	0.0359375	0.166666667	0.192708333
52	47	M	27.71	185.4	1.85	2.2	1.16	4.3	1.54	0	0	1	0	0	1	1	1	1	1	1	1	18	1	0	1	19.4	5.64	19.5	5.67	5.66	0.107	148	173.5	187	176.5	1.98	0.172297297	0.263513514	0.192567568
53	45	M	39.96	167.6	1.68	3.1	0.63	1.3	1.23	0	1	0	0	1	0	0	0	0	1	1	0	9	0	0	0	26.8	9.54	21.3	7.58	8.56	0.075	86.85	87.8	96.5	97.4	1.99	0.0109384	0.111111111	0.121473805
54	50	M	31.54	175.3	1.75	3.9	0.73	0.7	1.17	1	0	0	0	0	0	0	0	0	1	1	0	9	0	0	0	12	3.9	13.5	4.39	4.15	0.017	180	160	208.5	201.5	1.94	-0.111111111	0.158333333	0.119444444
55	65	F	37.1	158.8	1.59	3.5	0.7	0.3	0.99	0	1	0	0	1	0	0	0	0	0	0	0	6	0	0	0	13.8	5.47	11.3	4.48	4.98	0.301	59.8	87.65	89.45	90.35	1.94	0.465719064	0.495819398	0.510869565
56	64	F	28.43	172.7	1.73	2.9	0.56	2.6	1.57	0	0	1	0	0	1	1	0	0	1	1	0	15	0	0	0	12.2	4.09	11.3	3.79	3.94	0.128	142	144.5	178.5	177.5	1.94	0.017605634	0.257042254	0.25
58	67	M	30.61	177.8	1.78	4.2	0.9	0.5	1.07	0	1	0	0	1	0	0	0	0	0	0	0	7	1	0	0	25.3	8	27.3	8.64	8.32	0.074	76.45	95.4	99.3	99.4	1.94	0.247874428	0.298888162	0.300196207
61	66	F	35.13	163.1	1.63	3.1	0.67	1.7	1.25	0	0	1	0	0	1	1	0	0	2	1	0	11	0	0	0	15.7	5.9	16.2	6.09	6	0.164	98.35	109.5	127	127.5	1.95	0.113370615	0.291306558	0.296390442
62	73	M	43.7	187.1	1.87	3.8	0.7	0.7	2.67	0	1	0	0	1	0	0	0	0	0	0	0	18	0	0	0	49.8	14.23	45.9	13.11	13.67	0.297	99.95	99.45	105	109	1.95	-0.005002501	0.050525263	0.090545273
63	53	M	29.35	190.5	1.91	4.4	0.83	1.9	1.1	0	1	0	0	0	0	0	0	0	1	1	0	7	0	0	0	25.4	7	25	6.89	6.94	0.087	161.5	153.5	197.5	200	1.95	-0.049535604	0.222910217	0.238390093
64	62	F	38.39	165.1	1.65	2.7	1.84	1.2	1.28	0	0	1	0	0	0	0	0	0	1	1	1	22	1	0	0	23.2	8.51	20.3	7.45	7.98	0.2	120.5	130.5	151	152.5	1.95	0.082987552	0.253112033	0.265560166
65	72	M	35.98	162.6	1.63	3.3	0.89	0.8	1.05	0	0	1	0	0	1	1	1	0	1	1	0	6	1	0	0	17.3	6.54	22.5	8.51	7.53	0.123	112	122	138	150	1.95	0.089285714	0.232142857	0.339285714
66	68	F	24.5	152.4	1.52	4.1	0.6	0.4	1.03	0	1	0	0	1	0	0	0	0	1	1	0	6	0	0	0	11.7	5.04	10.5	4.52	4.78	0.215	85.85	86.5	96.75	105	1.95	0.007571345	0.126965638	0.223063483
67	57	M	31.47	165.1	1.65	3.4	2.26	1.1	1.3	1	0	0	0	0	2	1	0	1	3	1	0	17	0	0	0	21.1	7.74	23.3	8.55	8.14	0.174	105	116	124	128	2	0.104761905	0.180952381	0.219047619
68	36	M	36.32	167.6	1.68	2.3	2.91	0.4	0.96	1	0	0	0	0	0	0	0	0	1	1	0	15	0	1	0	21	7.48	21.5	7.65	7.57	0.147	194	215.5	234	229.5	1.97	0.110824742	0.206185567	0.182989691
69	46	M	45.78	170.2	1.7	3.9	0.84	0.5	1.1	0	1	0	0	1	0	0	0	0	0	0	0	7	1	0	0	42.7	14.74	42.3	14.6	14.67	0.088	564	673	800.5	773	1.95	0.193262411	0.419326241	0.370567376
70	62	M	31.48	170.2	1.7	3.3	1.14	2.4	1.36	0	1	0	0	1	0	0	0	0	1	1	0	14	0	0	0	27.3	9.42	25.9	8.94	9.18	0.043	135	139	156.5	144	1.95	0.02962963	0.159259259	0.066666667
71	58	M	43.05	177.8	1.78	3.6	0.89	1.4	1.48	1	0	0	0	0	0	0	0	0	1	1	0	12	0	0	0	24.4	7.72	26.8	8.48	8.1	0.101	702.5	1067.5	986	874.5	2	0.519572954	0.403558719	0.244839858
72	58	F	29.19	157.5	1.58	3.4	0.51	1.5	1.27	1	0	0	0	0	0	0	0	0	1	1	0	11	0	1	0	12.7	5.12	12.9	5.2	5.16	0.082	156.5	190.5	199.5	190.5	1.93	0.217252396	0.274760383	0.217252396
73	56	F	36.1	160.7	1.61	3.5	0.61	0.4	1.11	0	0	1	0	0	0	0	0	0	0	0	0	7	0	0	0	8.75	3.39	10.5	4.07	3.73	0.192	128	132	157.5	155.5	1.96	0.03125	0.23046875	0.21484375
76	66	F	37.48	165.1	1.65	3.6	1.46	0.4	1.31	0	1	0	0	1	0	0	1	0	0	0	0	17	1	0	0	24.1	8.84	27.1	9.94	9.39	0.259	92.65	103.4	126.5	125.5	1.98	0.116028063	0.365353481	0.354560173
77	70	F	28.7	160	1.6	3.1	0.9	1.8	1.18	0	0	1	0	0	0	0	0	0	1	1	0	11	1	1	0	12.3	4.8	14.6	5.7	5.25	0.188	96.565	118.5	136	141.5	2	0.227152695	0.408377777	0.465334231
78	53	M	29.59	188	1.88	3.2	0.87	1.3	1.16	0	0	1	0	0	1	1	1	1	1	1	1	8	1	0	1	12.1	3.42	15.1	4.27	3.85	0.005	131	132	143	146.5	1.96	0.007633588	0.091603053	0.118320611
79	63	M	26.3	165.1	1.65	4.4	0.74	0.4	0.95	0	1	0	0	1	0	0	0	0	0	0	0	6	0	0	0	13.9	5.1	14.1	5.17	5.14	0.116	107	140.5	150.5	142.5	1.98	0.313084112	0.406542056	0.331775701
80	63	M	23.67	185.4	1.85	3.8	0.75	0.4	1.1	0	1	0	1	1	0	0	0	0	0	0	0	7	0	0	0	18.6	5.41	17.8	5.18	5.29	0.104	1094	1126.5	1385	1460.5	1.95	0.029707495	0.265996344	0.335009141
81	62	M	27.59	180.3	1.8	3.9	0.88	0.9	1.1	1	1	0	0	1	1	1	0	0	3	1	1	7	1	0	0	16.3	5.01	14.4	4.43	4.72	0.042	108	120	132	136	1.96	0.111111111	0.222222222	0.259259259
82	51	M	33.33	180.3	1.8	5.2	0.99	0.9	1	0	0	1	0	0	0	0	0	0	0	0	0	6	0	0	0	16.2	4.98	18.2	5.6	5.29	0.019	95.95	101.75	102.5	128	1.98	0.06044815	0.068264721	0.33402814
83	49	F	41.63	160	1.6	3	0.47	1.4	1.2	0	0	1	0	0	0	0	0	0	3	1	1	10	1	0	0	8.44	3.3	8.54	3.34	3.32	0.103	76.75	78.85	85.5	85.3	1.99	0.027361564	0.114006515	0.111400651
84	69	M	25.6	179.3	1.79	4.7	0.91	0.6	1.1	0	1	0	0	1	0	0	0	0	0	0	0	7	0	0	0	9.09	2.83	8.6	2.68	2.75	0.114	179.5	186	219.5	110.5	1.96	0.036211699	0.222841226	-0.384401114
85	51	M	27.37	172.7	1.73	3.5	1.4	0.9	1.25	1	0	0	0	0	1	1	1	0	1	1	0	9	0	1	0	12.1	4.06	11	3.69	3.87	0.06	179.5	171	236.5	244.5	1.97	-0.04735376	0.317548747	0.362116992
86	51	F	32.96	170.2	1.7	4.1	0.92	0.6	1.03	0	1	0	0	1	0	0	0	0	0	0	0	6	0	0	0	17.7	6.11	18.5	6.39	6.25	0.232	134	144	171.5	178.5	1.94	0.074626866	0.279850746	0.332089552
88	57	M	32.5	180.3	1.8	2.8	0.61	1.2	1.37	1	0	0	0	0	1	1	0	1	3	1	0	13	0	0	0	14.9	4.58	18.3	5.63	5.11	0.134	346	423.5	587	561	1.98	0.223988439	0.696531792	0.621387283
90	74	F	25.68	167.6	1.68	4.3	1.2	1	2.31	0	1	0	0	1	1	1	0	0	1	1	0	18	1	0	0	15.8	5.62	13.5	4.81	5.22	0.142	122	122.5	148	164	1.97	0.004098361	0.213114754	0.344262295
91	72	M	29.15	180.3	1.8	4	0.94	0.6	1.1	0	1	0	0	1	0	0	0	0	1	1	0	6	1	0	0	17.4	5.35	23.7	7.29	6.32	0.087	303.5	339.5	368.5	412	1.97	0.118616145	0.21416804	0.357495881
92	44	F	26.41	167.6	1.68	4.4	0.68	0.5	1	1	0	0	0	0	0	0	0	0	0	0	0	6	0	0	0	7.53	2.68	8.13	2.89	2.79	0.108	154.5	197.5	232.5	239	1.97	0.278317152	0.504854369	0.546925566
94	54	F	21.38	157.5	1.58	2.5	0.58	0.6	1.22	1	0	0	0	0	3	1	1	0	3	1	0	9	0	0	0	13.1	5.28	15.1	6.09	5.68	0.151	176	238	250.5	241.5	2	0.352272727	0.423295455	0.372159091
96	67	M	27.22	172.7	1.73	5.1	0.7	0.8	1.02	1	0	0	0	0	0	0	0	0	0	0	0	6	0	0	0	20.4	6.84	22.7	7.61	7.23	0.234	112	110	140	163.5	2	-0.017857143	0.25	0.459821429
98	53	M	22.02	170.2	1.7	3.4	0.74	0.2	0.95	1	0	0	0	0	0	0	0	0	0	0	0	6	1	0	0	16.3	5.63	14.3	4.94	5.28	0.074	166.5	170	185	199	2	0.021021021	0.111111111	0.195195195
99	75	F	29.07	177.8	1.78	2.9	0.62	1	1.45	1	0	0	0	0	2	1	0	0	2	1	0	11	1	0	0	16.2	5.12	17.3	5.47	5.3	0.089	174.5	176.5	203.5	220.5	1.92	0.011461318	0.166189112	0.263610315
100	55	M	23.65	177.8	1.78	4.1	0.77	0.8	0.97	0	1	0	0	0	0	0	0	0	0	0	0	6	0	0	0	23	7.28	19.3	6.11	6.69	0.033	141.5	167	207.5	212	1.92	0.180212014	0.466431095	0.498233216
101	60	F	24.13	167.7	1.68	3.1	1.11	0.4	1.02	1	0	0	0	0	1	1	0	0	1	0	0	7	0	0	0	11.7	4.16	14.7	5.23	4.69	0.256	100.65	131.5	128.5	129	1.92	0.3065077	0.276701441	0.281669151
102	54	M	29.41	177.8	1.78	3.7	1.58	0.9	1.04	0	0	1	0	0	0	0	0	0	1	1	0	11	0	0	0	20.1	6.36	19.2	6.07	6.22	0.068	137	142.5	169	166	1.92	0.040145985	0.233576642	0.211678832
103	77	F	23.22	157.5	1.58	3.3	0.89	1.5	1.14	0	0	1	0	0	0	0	0	0	1	1	0	9	1	1	0	10.3	4.15	10.5	4.23	4.19	0.117	126.5	111	147.5	169	1.98	-0.122529644	0.166007905	0.335968379
104	68	F	30.81	167.6	1.68	4.1	0.93	0.9	1.01	0	0	1	0	0	0	0	0	0	0	0	0	6	1	1	0	9.43	3.36	7.88	2.81	3.08	0.116	143.5	149.5	189	195	1.98	0.041811847	0.317073171	0.358885017
105	65	F	37.73	160	1.6	2.7	1.42	2.7	1.13	0	1	0	0	1	0	0	0	0	2	1	0	15	1	0	0	11.7	4.57	13.2	5.16	4.86	0.111	93	96.4	122	124.5	1.98	0.03655914	0.311827957	0.338709677
106	37	M	30.29	167.6	1.68	4	0.8	0.6	0.99	0	0	0	1	0	0	0	1	0	1	1	0	6	0	0	0	25.9	9.22	20.6	7.33	8.28	0.232	92.9	106.3	122	122	1.92	0.144241119	0.313240043	0.313240043
107	50	M	31.34	172.7	1.73	2.8	0.92	5.3	1.58	1	0	0	0	0	2	1	1	0	1	1	0	25	0	0	0	11.7	3.92	17	5.7	4.81	0.048	155.5	147	174	176	1.98	-0.054662379	0.118971061	0.131832797
108	59	F	24.8	165.1	1.65	3.6	0.82	0.9	1.05	0	0	1	0	0	0	0	0	0	1	1	0	6	1	0	0	13.4	4.92	12.7	4.66	4.79	0.142	68.5	73.6	81.75	83.8	1.95	0.074452555	0.193430657	0.223357664
109	70	M	26.32	188	1.88	2.6	1.04	4.1	1.4	1	0	1	0	0	2	1	1	0	1	1	1	16	0	0	0	11.7	3.31	11.3	3.2	3.25	0.098	93.65	94.35	106	104.5	2	0.00747464	0.131873999	0.115856914
110	60	F	39.56	172.7	1.73	3.5	0.79	0.3	0.96	0	1	0	0	1	0	0	0	0	1	1	0	6	0	0	0	32.1	10.76	33.9	11.37	11.06	0.045	110.5	133.5	146	147.5	1.98	0.208144796	0.321266968	0.334841629
111	52	F	26.49	165.1	1.65	3.9	0.5	1	1.1	0	1	0	0	0	0	0	0	0	0	0	0	7	0	0	0	9.04	3.32	10.6	3.89	3.6	0.196	136	158	170	170	1.98	0.161764706	0.25	0.25
112	70	M	27.48	188	1.88	3.7	1.39	0.8	1.21	0	0	1	0	0	0	0	0	0	1	1	1	12	1	0	0	23.8	6.73	24.3	6.88	6.8	0.219	110	111	130	130.5	1.98	0.009090909	0.181818182	0.186363636
113	65	M	27.68	185.4	1.85	3.9	0.77	0.6	1.07	0	1	0	0	1	1	1	0	0	1	1	0	7	0	0	0	18.9	5.5	22.8	6.63	6.07	0.138	113	114	126.5	132.5	1.98	0.008849558	0.119469027	0.172566372
114	62	F	33.13	162.6	1.63	3.4	1.39	2.8	1.24	0	0	1	0	0	1	1	1	1	1	1	0	13	1	0	0	11.4	4.31	11.2	4.24	4.27	0.083	130	134	144.5	156	1.99	0.030769231	0.111538462	0.2
115	48	M	26.35	170.2	1.7	3.5	0.91	4.9	1.68	1	0	0	0	0	0	0	0	0	3	1	1	14	0	0	0	14.8	5.11	12.2	4.21	4.66	0.107	79.25	93.05	97.05	98.15	1.99	0.174132492	0.224605678	0.238485804
117	55	M	31.66	185.4	1.85	4	1.1	1.8	1.1	1	0	0	0	0	1	1	0	0	1	1	0	11	1	0	0	10.8	3.14	12.1	3.52	3.33	0.164	92.4	94.9	109	112	1.99	0.027056277	0.17965368	0.212121212
118	67	M	26.16	177.8	1.78	3.5	0.99	0.6	1.16	0	0	0	1	0	0	0	0	0	1	1	0	6	1	0	0	18.8	5.95	17.3	5.47	5.71	0.111	51.9	52.55	56.3	64.4	1.99	0.012524085	0.08477842	0.240847784
119	60	M	21.11	185.4	1.85	3.6	0.9	0.8	1.08	0	1	0	0	1	0	0	0	0	1	1	1	6	1	0	0	13.9	4.04	13.5	3.93	3.99	0.035	117	123	128.5	137.5	1.99	0.051282051	0.098290598	0.175213675
120	72	M	39.39	172.7	1.73	3.8	1.03	0.7	1.12	0	1	1	0	1	0	0	0	0	0	0	0	7	0	0	0	21.7	7.28	18.6	6.24	6.76	0.156	99.9	104.5	119	126.5	1.99	0.046046046	0.191191191	0.266266266
122	51	M	35.14	170.2	1.7	2.7	1.72	7.4	1.93	1	0	0	0	0	1	1	1	1	2	1	0	23	1	0	0	16.5	5.7	11.2	3.87	4.78	0.069	154	161	173.5	169.5	1.99	0.045454545	0.126623377	0.100649351
123	57	M	26.55	188	1.88	2.8	0.95	1.9	1.35	0	0	1	0	0	1	1	0	0	2	1	0	12	1	1	0	11.9	3.37	12.7	3.59	3.48	0.054	50.85	57.8	62.25	62.8	1.99	0.1366765	0.224188791	0.235004916
124	56	M	33.2	162.6	1.63	4.1	0.67	0.7	0.93	0	0	1	0	0	0	0	0	0	0	0	0	6	1	0	0	23.3	8.81	18.2	6.88	7.85	0.101	154.5	204.5	207.5	203.5	1.99	0.323624595	0.343042071	0.317152104
125	59	M	22.1	182.9	1.83	3.5	1.99	0.3	1.1	1	0	0	0	0	3	1	1	1	2	1	0	11	0	0	0	11.6	3.47	11.8	3.53	3.5	0.175	105.15	107	123.5	132	1.98	0.017593913	0.174512601	0.255349501
126	44	M	35.96	167.7	1.68	2.8	0.56	3.5	1.53	1	0	0	0	0	1	1	0	0	2	1	0	16	0	0	0	12.3	4.37	9.9	3.52	3.95	0.079	112	111	113	116.5	1.98	-0.008928571	0.008928571	0.040178571
128	57	F	22.71	162.6	1.63	4.4	0.93	1.8	1.16	0	0	1	0	0	0	0	0	0	1	1	0	10	0	1	0	6.49	2.45	9.14	3.46	2.96	0.164	125	158.5	170	175.5	1.98	0.268	0.36	0.404
129	58	M	27.71	185.4	1.85	4.4	0.94	3.2	1.29	0	1	0	0	1	0	0	0	0	1	1	0	14	1	0	0	18.9	5.5	17	4.95	5.22	0.018	86.15	87.65	98.7	102.15	1.98	0.017411492	0.145676146	0.185722577
130	66	F	32.89	152.4	1.52	3.5	0.55	1.1	1.1	0	1	0	0	1	0	0	0	0	1	1	0	8	1	0	0	13.2	5.68	11.3	4.87	5.27	0.072	146	151	176.5	177.5	1.99	0.034246575	0.20890411	0.215753425
131	63	M	27.22	177.8	1.78	3.4	2.27	4.8	1.16	1	0	1	0	0	0	0	0	1	1	1	0	21	1	0	1	16.2	5.12	19	6.01	5.57	0.087	80.1	83.1	96.2	97.45	1.99	0.037453184	0.200998752	0.216604245
132	69	F	25	156.2	1.56	4.5	0.85	0.4	0.99	0	1	0	0	1	0	0	0	0	0	0	0	6	1	0	0	12.5	5.12	12.6	5.16	5.14	0.197	112	156.5	178.5	175.5	1.99	0.397321429	0.59375	0.566964286
134	50	F	16.2	162.2	1.62	3.5	1.37	0.6	1.1	1	0	0	0	0	3	1	1	0	1	1	0	11	0	0	0	7.33	2.79	6.8	2.58	2.69	0.02	130.5	141	156.5	157.5	1.99	0.08045977	0.199233716	0.206896552
135	68	M	27.12	177.8	1.78	3.9	0.97	1.2	1.1	0	1	0	0	1	1	1	0	0	1	1	1	8	1	0	0	11.6	3.67	13.1	4.14	3.91	0.226	105.5	108.5	122.5	129	2	0.028436019	0.161137441	0.222748815
138	66	F	21.82	160	1.6	4.8	0.94	1	1.06	1	0	0	0	0	0	0	0	0	1	1	0	10	0	0	0	9.85	3.85	9.29	3.63	3.74	0.063	119	130.5	155	159.5	2	0.096638655	0.302521008	0.340336134
139	67	F	35.84	170.2	1.7	3.1	1.32	1.2	1.31	0	0	1	0	0	1	1	0	0	3	1	0	13	1	0	0	19.8	6.84	16.9	5.83	6.33	0.14	100.55	103.5	115	120	1.98	0.029338637	0.143709597	0.193436101
140	47	M	29.8	177.8	1.78	4.3	0.95	0.7	1.08	0	1	0	0	1	0	0	0	0	1	1	0	7	0	0	0	23.9	7.56	19.6	6.2	6.88	0.019	113.5	131.5	138	137	1.98	0.158590308	0.215859031	0.207048458
141	66	M	29.33	177.8	1.78	3.1	0.51	1.5	1.2	1	0	0	0	0	1	1	0	0	1	1	0	13	0	0	0	10.8	3.42	13.6	4.3	3.86	0.184	125.5	141	161	181.5	1.98	0.123505976	0.282868526	0.446215139
142	63	M	58	152.4	1.52	3.9	0.8	0.8	1.06	0	0	1	0	0	0	0	0	0	1	1	0	7	1	0	0	13.8	5.94	15.8	6.8	6.37	0.322	59.65	64.85	78.05	78.85	1.98	0.087175189	0.308466052	0.321877619
143	70	M	39.35	172.7	1.73	3.6	0.71	0.7	1.16	1	0	0	0	0	0	0	0	0	0	0	0	8	0	0	0	29.7	9.96	27.9	9.35	9.66	0.214	82.5	83.1	99.4	100.15	1.98	0.007272727	0.204848485	0.213939394
144	53	F	32.71	154.9	1.55	4.1	0.59	0.5	1.17	0	1	0	0	0	0	0	0	0	1	1	0	8	0	0	0	15.8	6.58	13.6	5.67	6.13	0.104	129	133.5	160.5	161	1.98	0.034883721	0.244186047	0.248062016
145	62	M	24.64	172.7	1.73	3.9	0.79	0.6	1.02	1	1	0	0	1	0	0	0	0	0	0	0	6	0	0	0	15.2	5.1	14.6	4.9	5	0.047	122	120.5	126.5	141.5	1.96	-0.012295082	0.036885246	0.159836066
146	61	M	28.57	167.6	1.68	3.8	0.93	0.8	1.1	0	0	0	1	0	0	0	0	0	2	1	1	7	1	0	0	12.1	4.31	13.4	4.77	4.54	0.056	98	111.5	127.5	130	1.98	0.137755102	0.301020408	0.326530612
147	68	M	23.38	167.6	1.68	2.6	0.93	0.8	1.29	0	0	1	0	0	3	1	1	0	1	1	1	9	1	0	0	7.98	2.84	8.35	2.97	2.91	0.087	102.05	108.35	115.5	117	1.98	0.061734444	0.131798138	0.146496815
148	42	M	26.15	170.2	1.7	2.9	0.69	12.3	2.6	1	0	0	0	0	1	1	0	0	1	1	1	26	0	0	1	19	6.56	18.2	6.28	6.42	0.053	52.85	52.2	57.6	59.9	1.98	-0.012298959	0.08987701	0.133396405
149	82	M	23.88	180.3	1.8	2.4	1.09	0.5	1.19	0	0	0	1	0	2	1	1	1	1	1	0	11	0	0	0	9.18	2.82	9.33	2.87	2.85	0.267	98.5	99.85	117	120	1.98	0.013705584	0.187817259	0.218274112
150	69	F	31.83	157.7	1.58	3.3	1.25	0.6	1.16	0	1	0	0	1	1	1	1	0	1	1	0	10	0	0	0	9.63	3.87	8.3	3.34	3.6	0.2	141	148	149.5	152.5	1.98	0.04964539	0.060283688	0.081560284
151	70	M	31.17	190.5	1.91	3.9	0.8	0.7	1	0	1	0	0	1	0	0	0	0	1	1	0	6	1	0	0	19.9	5.48	21.3	5.87	5.68	0.222	108	112.5	138.5	142	1.98	0.041666667	0.282407407	0.314814815
152	66	M	32	177.8	1.78	4.1	0.68	0.7	1.1	1	0	0	0	0	0	0	0	0	1	1	0	8	0	0	0	23.4	7.4	21.8	6.9	7.15	0.131	139.5	148.5	171	164	1.98	0.064516129	0.225806452	0.17562724
153	65	F	29.13	170.2	1.7	3.9	0.5	1	1.13	0	0	1	0	0	0	0	0	0	1	1	0	9	1	0	0	16.1	5.56	15	5.18	5.37	0.119	137.5	137	151	155.5	1.98	-0.003636364	0.098181818	0.130909091
154	41	F	31.67	154.9	1.55	3.2	0.52	1.7	1.31	1	1	0	0	1	0	0	0	0	1	1	0	11	0	0	0	8.6	3.58	10.8	4.5	4.04	0.136	111.5	130.5	144.5	143.5	1.98	0.170403587	0.295964126	0.286995516
156	58	M	30.15	182.9	1.83	3.2	0.66	1.2	1.26	1	0	0	0	0	1	1	1	0	1	1	1	13	0	0	1	12.8	3.83	12.9	3.86	3.84	0.185	112.5	118	131.5	133.5	1.98	0.048888889	0.168888889	0.186666667
157	71	F	23.66	154.9	1.55	3	0.64	1.6	1.2	0	1	0	0	0	0	0	0	0	1	1	0	10	0	0	0	11	4.58	11	4.58	4.58	0.113	161.5	186	199.5	200	1.98	0.151702786	0.235294118	0.238390093
158	56	F	23	162.6	1.63	4.2	0.69	0.2	1	1	0	0	0	0	0	0	0	0	1	1	0	6	0	0	0	10.3	3.9	13.6	5.14	4.52	0.086	93.05	106.75	119.5	122.5	1.98	0.147232671	0.284255776	0.316496507
159	64	M	24.66	165.1	1.65	4.4	0.79	1.9	1	1	1	0	0	1	0	0	0	0	1	1	1	9	0	0	0	14.7	5.39	13.3	4.88	5.14	0.091	126.5	133	152	158.5	1.98	0.051383399	0.201581028	0.252964427
160	57	M	23.92	182.9	1.83	2.3	0.48	5	1.88	1	0	0	0	0	2	1	1	0	1	1	0	19	0	0	0	12.1	3.62	11.6	3.47	3.54	0.054	108.5	113	122	123.5	1.98	0.041474654	0.124423963	0.138248848
162	42	M	42.92	188	1.88	3.7	1.29	5.09	1.6	0	0	1	0	0	1	1	0	0	3	1	0	20	1	0	0	9.02	2.55	9.53	2.7	2.62	0.201	110	109	116.5	114.5	1.98	-0.009090909	0.059090909	0.040909091
163	61	F	36.74	149.9	1.5	4	0.66	0.6	1.21	0	0	1	0	0	0	0	0	0	0	0	0	8	1	0	0	12.1	5.38	10.7	4.76	5.07	0.173	111.5	117.5	143	150	1.98	0.053811659	0.282511211	0.34529148
164	69	M	29.68	175.3	1.75	4.2	0.97	0.6	1.05	0	1	0	0	1	0	0	0	0	0	0	0	7	1	0	0	19.4	6.31	21.9	7.13	6.72	0.045	127	125.5	133.5	139.5	1.98	-0.011811024	0.051181102	0.098425197
165	56	F	25.68	177.8	1.78	3.5	1.02	0.5	1.13	1	0	0	0	0	1	1	1	0	0	0	0	8	1	0	1	9.73	3.08	11.1	3.51	3.29	0.21	106.35	118	136.5	140.5	1.98	0.109543959	0.283497884	0.321109544
166	85	F	23.32	157.5	1.58	4.7	0.77	0.6	1.13	0	0	0	1	0	0	0	0	0	0	0	0	8	1	0	0	8.51	3.43	10.8	4.35	3.89	0.063	122.5	150.5	154	157.5	1.98	0.228571429	0.257142857	0.285714286
168	46	F	25.61	157.5	1.58	3.9	1.23	1.3	1.07	1	0	0	0	0	2	1	1	0	1	1	1	10	0	0	0	8.57	3.45	8.97	3.62	3.54	0.101	129	133.5	161	167.5	1.98	0.034883721	0.248062016	0.298449612
169	37	F	25.16	165.1	1.65	3.2	0.5	1.7	1.34	0	0	0	1	0	1	1	0	0	0	0	0	12	1	0	0	15.3	5.61	15.4	5.65	5.63	0.027	127	146.5	152	152.5	1.98	0.153543307	0.196850394	0.200787402
170	62	M	48.38	167.6	1.68	3.9	1.35	0.3	1.01	1	0	0	0	0	1	1	0	0	0	0	0	9	1	0	0	20.3	7.23	17.6	6.27	6.75	0.233	106	120.5	132.5	134.5	1.98	0.136792453	0.25	0.268867925
171	41	M	37.19	185.4	1.85	3.6	0.74	1.4	1.27	1	0	0	0	0	0	0	0	1	1	1	1	10	0	0	1	17.8	5.18	19.6	5.7	5.44	0.077	102.2	113	115	115	1.98	0.105675147	0.125244618	0.125244618
172	74	F	36.66	165.1	1.65	3.7	0.89	1.2	1.05	0	1	0	0	1	0	0	0	0	0	0	0	7	1	0	0	14.8	5.43	8.56	3.14	4.28	0.216	103	101.2	104.5	119	1.98	-0.017475728	0.014563107	0.155339806
173	62	F	27.46	172.7	1.73	3.6	0.8	1	1.68	0	0	0	1	0	0	0	0	0	0	0	0	12	0	1	0	8.82	2.96	6.35	2.13	2.54	0.223	138.5	155.5	145	181.5	1.96	0.122743682	0.046931408	0.310469314
174	63	M	20.19	167.6	1.68	2.1	0.8	3.5	1.07	1	0	0	0	0	3	1	1	1	2	1	1	13	1	0	0	9.87	3.51	11.2	3.99	3.75	0.221	97.95	98.5	117.5	112	1.98	0.00561511	0.199591628	0.143440531
175	64	M	46.58	180.3	1.8	3.7	0.9	0.8	1.13	0	0	1	0	0	0	0	0	0	1	1	0	8	1	0	0	15.4	4.74	11.6	3.57	4.15	0.227	94.25	97.25	116.5	117.5	1.98	0.031830239	0.236074271	0.24668435
176	76	F	35.99	157.5	1.58	4.1	0.68	0.6	1.05	0	1	0	0	1	0	0	0	0	0	0	0	7	1	0	0	4.71	1.9	4.65	1.87	1.89	0.178	89.95	121	129	129	1.99	0.345191773	0.434130072	0.434130072
177	67	M	26.29	188	1.88	4.3	1.24	1.8	0.96	0	1	0	0	1	0	0	0	0	0	0	0	8	0	0	0	22.2	6.28	21.4	6.05	6.17	0.116	133	137.5	153.5	157	1.96	0.033834586	0.154135338	0.180451128
178	56	M	27.61	177	1.77	3.7	0.99	1.3	1.26	1	0	1	0	0	1	1	1	0	2	1	1	10	1	1	0	13	4.15	12.2	3.89	4.02	0.068	92.6	98.05	107.95	111.7	1.99	0.058855292	0.165766739	0.206263499
179	51	F	34.32	167.6	1.68	2.4	1.42	8.8	1.97	1	0	0	0	0	3	1	1	0	2	0	0	26	1	0	1	8.66	3.08	7.76	2.76	2.92	0.171	219.5	243.5	230.5	225	1.96	0.109339408	0.050113895	0.025056948
180	57	M	49.84	175.3	1.75	3	0.8	2	1.89	0	0	1	0	0	2	1	1	0	1	1	0	16	1	0	0	13.7	4.46	14.8	4.82	4.64	0.139	81.2	82.55	87.8	93.75	1.99	0.016625616	0.081280788	0.15455665
182	64	F	31.25	162	1.62	3.4	0.7	0.5	1.2	0	0	1	0	0	1	1	0	0	1	1	0	8	0	0	0	9.02	3.44	8.57	3.27	3.35	0.11	112.1	144.5	161	164.5	1.98	0.289027654	0.436217663	0.467439786
184	73	M	27.06	193.4	1.93	4.2	1.11	0.7	0.98	0	1	0	0	1	0	0	0	0	0	0	0	7	0	0	0	15	4.01	14.3	3.82	3.92	0.079	101.8	105.7	105.85	112.5	1.99	0.038310413	0.03978389	0.105108055
185	65	M	46.8	170.2	1.7	3.9	1	0.7	0.96	0	1	0	0	1	0	0	0	0	1	1	0	8	0	0	0	6.61	2.28	13.3	4.59	3.44	0.101	110	114.5	139	144	1.98	0.040909091	0.263636364	0.309090909
186	52	F	24.5	163.8	1.64	4.3	0.71	0.6	1	0	1	0	0	0	0	0	0	0	0	0	0	6	1	0	0	12.4	4.62	14	5.22	4.92	0.119	132.5	164	208.5	0	1.96	0.237735849	0.573584906	-1
187	53	M	28.89	198.1	1.98	4	1.01	1.5	1.17	0	0	1	0	0	0	0	0	0	3	1	0	12	1	0	0	25.2	6.42	24.9	6.34	6.38	0.046	81.45	86.65	92.5	95.15	1.98	0.063842848	0.135666053	0.168201351
188	53	M	23.95	182.9	1.83	4.2	1.11	1.4	1.06	1	0	0	0	0	0	0	0	0	1	1	0	9	0	0	0	10.2	3.05	13.2	3.95	3.5	0.04	159.5	220.5	227	194.5	2	0.382445141	0.423197492	0.219435737
189	40	F	35.51	167.7	1.68	4.2	0.8	0.74	1.1	1	0	0	0	0	0	0	0	0	1	1	0	7	0	0	0	13.8	4.91	12.4	4.41	4.66	0.126	119.5	125.5	141.5	148	2	0.050209205	0.184100418	0.238493724
190	49	M	28.35	157.5	1.58	3.7	0.57	0.5	1	0	0	1	0	0	0	0	0	0	1	1	0	6	1	0	0	11.1	4.47	13.1	5.28	4.88	0.019	119.5	154	162	173	1.97	0.288702929	0.355648536	0.447698745
191	71	M	33.47	170.2	1.7	3.5	1.2	0.6	1	0	0	1	0	0	0	0	0	0	0	0	0	8	0	0	0	8.27	2.85	7.05	2.43	2.64	0.139	126	152	171	162	1.97	0.206349206	0.357142857	0.285714286
193	51	M	51.62	182.9	1.83	2.6	0.7	2.6	1.74	0	0	1	0	0	0	0	0	0	2	1	0	16	0	0	0	16.5	4.93	16.5	4.93	4.93	0.159	109	111.5	113.5	98.25	1.96	0.02293578	0.041284404	-0.098623853
195	65	M	20.8	188	1.88	4.4	1.03	1	1.1	1	1	0	0	1	0	0	1	0	1	1	0	8	0	1	0	13.4	3.79	10.7	3.03	3.41	0.16	103.25	107	121	126	1.97	0.036319613	0.171912833	0.220338983
196	66	M	26.6	175.3	1.75	3.8	0.83	0.3	1.12	0	1	0	0	0	0	0	0	0	0	0	0	7	1	0	0	12.3	4	12.3	4	4	0.167	151.5	150	171	166	1.96	-0.00990099	0.128712871	0.095709571
197	78	M	30.38	170.2	1.7	3	0.92	2.2	1.57	0	0	1	0	0	1	1	0	0	2	1	0	13	0	0	0	7.18	2.48	6.5	2.24	2.36	0.032	1109.5	1153.5	1182.5	1133.5	1.96	0.039657503	0.065795403	0.021631365
198	51	M	42.51	160	1.6	3	0.99	2.6	1.53	1	0	0	0	0	0	0	0	0	1	1	0	16	0	0	0	23.5	9.18	22.9	8.95	9.06	0.422	102.8	105.65	118	119.5	1.95	0.027723735	0.147859922	0.162451362
199	46	F	47.9	170.2	1.7	3.1	1.15	1.5	1.23	1	0	0	0	0	0	0	0	0	1	1	0	9	0	0	0	10.6	3.66	13.4	4.63	4.14	0.105	102.7	108.5	131	132.5	1.96	0.05647517	0.275559883	0.290165531
200	50	M	31.67	185.4	1.85	3	1.37	0.8	1.06	0	0	1	0	0	2	1	1	1	1	1	0	10	1	0	0	26	7.56	21.5	6.25	6.91	0.124	123.5	123.5	131.5	131.5	1.95	0	0.064777328	0.064777328
201	53	M	34.92	188	1.88	3.4	0.81	1	1.1	0	1	0	0	1	1	1	0	0	1	1	0	7	1	0	0	22.1	6.25	20.3	5.74	6	0.284	49.65	85.1	102.95	102.5	1.98	0.713997986	1.073514602	1.064451158
202	74	M	27.76	175.3	1.75	1.9	0.44	1.8	1.16	1	0	0	0	0	1	1	1	0	0	0	0	11	0	0	0	17.6	5.73	18.4	5.99	5.86	0.2	90.4	103.35	111	113	2	0.143252212	0.227876106	0.25
203	46	M	26.39	185.4	1.85	2.9	0.8	2.2	1.4	1	0	0	0	0	1	1	0	0	1	1	0	8	0	0	0	27.9	8.12	27.4	7.97	8.04	0.088	105.3	120	120.5	119	1.97	0.13960114	0.144349478	0.130104463
204	70	F	17.35	154.9	1.55	4.4	0.55	0.4	1.07	0	1	0	0	1	0	0	0	0	0	0	0	6	0	0	0	9.97	4.16	9.39	3.91	4.03	0.072	86.7	94.3	108	110.5	1.93	0.087658593	0.24567474	0.274509804
205	41	M	54.12	180.3	1.8	3.7	0.9	1.7	1.05	0	0	1	0	0	0	0	0	0	1	1	0	10	1	0	0	34.6	10.64	46.2	14.21	12.43	0.22	69.45	76.2	78.85	79.75	1.93	0.097192225	0.135349172	0.148308135
207	63	F	39.74	165.1	1.65	4.4	0.73	0.4	1	0	1	0	0	1	0	0	0	0	0	0	0	6	0	0	0	6.92	2.54	7.13	2.62	2.58	0.189	76.7	79.1	89.55	91.5	1.98	0.031290743	0.167535854	0.192959583
208	58	M	29.26	170.2	1.7	3.5	1.43	2.6	1.87	1	0	0	0	0	1	1	0	0	3	1	0	19	1	0	0	15.9	5.49	15.6	5.39	5.44	0.025	155	207.5	232.5	251	1.97	0.338709677	0.5	0.619354839
209	67	M	26.98	177.8	1.78	2.8	0.9	1.9	1.36	1	0	0	0	0	3	1	0	0	1	1	0	12	0	0	0	9.78	3.09	9.15	2.89	2.99	0.078	94.75	101.45	123	125.5	1.96	0.070712401	0.298153034	0.324538259
210	49	F	45.11	177.8	1.78	3	0.62	0.4	1.14	0	0	1	0	0	0	0	0	0	0	0	0	7	1	0	0	9.83	3.11	9.7	3.07	3.09	0.278	85.25	122.5	114	124.5	1.97	0.436950147	0.337243402	0.460410557
211	65	F	34.62	154.9	1.55	4.1	0.38	0.4	0.95	0	0	1	0	0	0	0	0	0	0	0	0	6	1	0	0	13.7	5.71	11.6	4.83	5.27	0.167	114	114.5	128.5	133	1.96	0.004385965	0.127192982	0.166666667
212	65	M	24.43	170	1.7	3.4	0.58	0.6	1.07	0	1	0	0	1	0	0	0	0	1	1	0	7	1	0	0	17.3	5.99	20.6	7.13	6.56	0.193	204	210.5	251	288.5	1.93	0.031862745	0.230392157	0.414215686
213	61	F	38.48	162.6	1.63	4.1	0.44	1.1	1.03	0	0	1	0	0	1	1	0	0	1	1	0	6	1	0	0	16	6.05	16.5	6.24	6.15	0.141	80.55	82.35	84.85	91.25	1.93	0.022346369	0.053382992	0.132836747
214	69	M	29.65	190.5	1.91	3.1	0.54	0.8	1.38	0	1	0	0	1	0	0	0	0	2	1	0	10	0	0	0	21.2	5.84	24.4	6.72	6.28	0.168	110.5	127	126.5	128.5	1.91	0.149321267	0.14479638	0.162895928
215	66	M	30.88	193	1.93	3.9	0.88	0.3	1.03	0	1	0	0	1	0	0	0	0	1	1	0	6	1	0	0	31.8	8.54	25.1	6.74	7.64	0.375	146.5	163	184.5	190	1.91	0.112627986	0.259385666	0.296928328
216	67	M	25.7	175.3	1.75	4	0.92	0.7	1.1	0	1	0	0	1	0	0	0	0	0	0	0	6	1	0	0	19.4	6.31	19.9	6.48	6.39	0.054	160	186	209	219	1.91	0.1625	0.30625	0.36875
217	58	F	41.5	149.9	1.5	3.2	0.55	0.4	1.16	0	0	1	0	0	1	1	0	0	1	1	1	8	1	1	0	14.3	6.36	15.2	6.76	6.56	0.087	127.5	155	157	159	1.91	0.215686275	0.231372549	0.247058824
218	54	M	24.39	182.9	1.83	3.1	0.8	1.3	1.2	0	1	0	0	1	1	1	1	0	1	1	0	9	1	0	1	18.8	5.62	15.4	4.6	5.11	0.023	137	143.5	151	157	1.91	0.047445255	0.102189781	0.145985401
219	58	M	27.89	180.3	1.8	2.4	0.88	2.6	1.61	0	0	1	0	0	1	1	1	0	1	1	0	13	1	0	0	14.5	4.46	17.6	5.41	4.94	0.061	927	1074.5	1198	1268	1.91	0.159115426	0.292340885	0.36785329
220	60	F	36.7	165.1	1.65	3	0.64	2	2.34	0	0	1	0	0	0	0	0	0	1	1	1	18	1	0	1	15.4	5.65	12.6	4.62	5.14	0.226	117	118.5	137.5	140	1.91	0.012820513	0.175213675	0.196581197
221	64	F	32.05	175.3	1.75	3.9	0.78	1.1	1.25	0	1	0	0	1	0	0	0	0	1	1	0	10	0	0	0	14	4.56	12.9	4.2	4.38	0.229	123.5	130	152.5	155.5	1.98	0.052631579	0.234817814	0.259109312
222	60	M	32.99	172.7	1.73	4.9	1	0.4	1	0	1	0	0	0	0	0	0	0	1	1	0	6	1	0	0	25.2	8.45	24.1	8.08	8.26	0.12	93.1	112	119	120.5	1.91	0.203007519	0.278195489	0.294307197
223	67	F	17.46	180.3	1.8	4.1	0.57	1.1	1.16	1	0	0	0	0	0	0	0	0	1	1	0	8	0	0	0	10.9	3.35	11.1	3.41	3.38	0.199	143.5	150.5	166	173.5	1.98	0.048780488	0.156794425	0.209059233
225	50	F	32.58	165.1	1.65	4.1	0.74	1.7	1.1	0	0	1	0	0	0	0	0	0	1	1	0	7	1	0	0	11.3	4.15	12.7	4.66	4.4	0.123	140.5	140.5	158	166.5	1.98	0	0.12455516	0.185053381
226	57	M	35.4	172.7	1.73	4	1.3	0.6	1.06	1	0	0	0	0	0	0	0	0	1	1	0	10.87443946	0	0	0	26.7	8.95	24	8.05	8.5	0.013	307	329.5	369	373	1.98	0.073289902	0.201954397	0.214983713
227	54	F	29	157.5	1.58	3.3	0.65	2.7	1.4	1	0	0	0	0	1	1	0	0	1	1	0	14	0	0	0	15.1	6.09	16.2	6.53	6.31	0.095	147.5	159	169	171.5	1.98	0.077966102	0.145762712	0.162711864
228	61	M	36.96	180.3	1.8	3.6	0.88	1.5	1.05	1	1	0	0	1	0	0	0	0	1	1	0	9	0	0	0	21.2	6.52	17.4	5.35	5.94	0.026	114	113.5	123.5	130.5	1.98	-0.004385965	0.083333333	0.144736842
229	68	F	45.88	160	1.6	4	1.1	0.8	1.19	0	0	1	0	0	1	1	0	0	1	1	0	9	1	1	0	20.5	8.01	16.1	6.29	7.15	0.271	138	153.5	182	188.5	1.98	0.112318841	0.31884058	0.365942029
230	49	M	22.53	177.8	1.78	2.6	0.7	1.9	1.54	1	1	0	0	1	2	1	0	0	1	1	0	17	0	0	0	12.5	3.95	10.6	3.35	3.65	0.003	145.5	144.5	152.5	154	1.97	-0.006872852	0.048109966	0.058419244
231	54	M	47.62	177.8	1.78	4.2	0.68	0.7	1.1	0	0	1	0	0	0	0	0	0	1	1	0	6	1	0	0	22.4	7.09	18	5.69	6.39	0.057	165.5	210	210	224	1.96	0.268882175	0.268882175	0.35347432
232	65	F	34	157.1	1.57	3.5	1.03	0.6	1.05	0	0	1	0	0	0	0	0	0	1	1	0	7	1	0	0	13.7	5.55	11.5	4.66	5.11	0.239	76.4	80.25	90.4	92.9	1.95	0.05039267	0.183246073	0.215968586
234	55	F	24.68	162.6	1.63	2.1	2.37	11	2.27	1	0	0	0	0	1	1	0	0	3	1	0	35	0	0	0	9.82	3.71	11.6	4.39	4.05	0.174	151.5	150	165.5	169.5	1.95	-0.00990099	0.092409241	0.118811881
235	48	F	44.29	160	1.6	2.6	0.66	3.9	1.5	0	0	1	0	0	1	1	1	0	1	1	0	20	0	1	1	14	5.47	17.8	6.95	6.21	0.023	187.5	193	189	192.5	1.98	0.029333333	0.008	0.026666667
236	68	F	27.37	172.7	1.73	3.8	0.72	0.7	1.21	0	1	0	0	0	1	1	0	0	1	1	0	8	0	0	0	8.51	2.85	8.37	2.81	2.83	0.117	35.8	39.8	44.1	48.55	1.99	0.111731844	0.231843575	0.356145251
237	68	M	35	182.9	1.83	3.9	0.63	1.3	1.03	0	0	1	0	0	0	0	0	0	1	1	0	7	1	0	0	15.2	4.54	10.1	3.02	3.78	0.144	82.85	95.15	104.5	110	1.97	0.148461074	0.261315631	0.327700664
238	48	F	38.6	154.9	1.55	3.3	0.62	11.8	4.13	1	0	0	0	0	2	1	1	1	1	1	0	33	1	0	0	8.22	3.43	8.8	3.67	3.55	0.112	109.15	128	130.5	131.5	1.96	0.172698122	0.195602382	0.204764086
239	69	M	21.39	162.6	1.63	2.2	0.87	4.5	1.29	1	1	0	0	0	0	0	1	1	1	1	1	19	1	0	0	12	4.54	14.5	5.48	5.01	0.091	149.5	147.5	163	157	1.97	-0.013377926	0.090301003	0.050167224
241	64	M	31.91	167.6	1.68	3.6	0.63	1.5	1.32	0	1	0	0	1	0	0	0	0	0	0	0	11	0	0	0	11.9	4.24	13.2	4.7	4.47	0.047	901.5	1041.5	1179.5	1206	1.98	0.155296728	0.308374931	0.337770383
242	63	M	32.1	170.2	1.7	4.4	0.82	0.4	0.98	0	1	0	0	0	0	0	0	0	0	0	0	6	1	0	0	17.1	5.9	19.8	6.84	6.37	0.119	114.5	122.5	134.5	136.5	1.95	0.069868996	0.174672489	0.192139738
243	64	M	34.3	185.1	1.85	4	1.14	0.8	0.98	0	1	0	0	1	0	0	0	0	1	1	0	7	0	0	0	16.3	4.76	20.7	6.04	5.4	0.191	128.5	132	149	164.5	1.95	0.027237354	0.159533074	0.280155642
245	42	M	33.83	170.2	1.7	2.7	0.76	4.1	1.33	0	0	1	0	0	2	1	0	0	1	1	0	15	1	0	0	19.1	6.59	20.6	7.11	6.85	0.054	129.5	135.5	148.5	146	1.95	0.046332046	0.146718147	0.127413127
246	67	F	40.27	165.1	1.65	3.9	0.69	0.4	1.06	0	1	0	0	1	0	0	0	0	0	0	0	7	0	0	0	4.67	1.71	6.2	2.27	1.99	0.321	134.5	147	142	169.5	1.96	0.092936803	0.055762082	0.260223048
247	47	M	33.4	178	1.78	3.8	0.94	1.4	1	1	0	0	0	0	2	1	1	0	1	1	0	21	0	0	0	8.35	2.64	7.42	2.34	2.49	0.138	95.7	97.75	114.5	114	1.98	0.021421108	0.196447231	0.191222571
249	44	F	23.08	176.2	1.76	2.8	1.06	0.9	1.27	1	0	0	0	0	1	1	1	1	1	1	0	11	0	0	0	7.7	2.48	9.22	2.97	2.72	0.047	92.75	95.3	111	114.5	1.99	0.027493261	0.196765499	0.234501348
250	36	F	30.98	170.2	1.7	3.7	0.52	0.3	1.08	0	1	0	0	0	0	0	0	0	0	0	0	7	0	0	0	10.8	3.73	11.8	4.07	3.9	0.017	133.5	163.5	171.5	166	1.96	0.224719101	0.284644195	0.243445693
251	57	M	21.29	182.9	1.83	3.5	0.7	2.5	1.22	1	0	0	0	0	0	0	1	0	3	1	0	10	0	0	0	6.62	1.98	7.01	2.1	2.04	0.043	200	129	132	135	1.96	-0.355	-0.34	-0.325
252	59	M	31.75	175.3	1.75	3.7	0.62	2.1	1.22	1	0	0	0	0	1	1	1	0	1	1	1	11	0	0	1	8.33	2.71	7.92	2.58	2.64	0.151	121.5	124	148	263.5	1.99	0.020576132	0.218106996	1.16872428
253	69	F	30.69	165.1	1.65	3.3	0.44	2.2	1.3	0	0	1	0	0	0	0	0	0	0	0	0	12	1	0	0	3.86	1.42	5.41	1.98	1.7	0.181	115	134	139.5	140.5	1.97	0.165217391	0.213043478	0.22173913
254	72	F	30.09	170.2	1.7	4.4	0.92	0.7	0.98	1	0	0	0	0	0	0	1	0	1	1	0	6	1	0	0	9.45	3.26	7.84	2.71	2.98	0.084	132	108.5	133.5	160.5	1.99	-0.178030303	0.011363636	0.215909091
255	49	M	38.32	172.7	1.73	2.3	1.5	2.1	1.33	1	1	0	0	0	3	1	1	0	1	1	1	16	0	0	0	17	5.7	15.3	5.13	5.41	0.092	120	133	133.5	138.5	1.94	0.108333333	0.1125	0.154166667
256	43	M	23.01	180.3	1.8	2.7	1.19	1.6	1.49	1	0	0	0	0	0	0	1	0	3	1	1	13	0	0	0	14.9	4.58	15	4.61	4.6	0.132	141	150.5	175	177	1.96	0.067375887	0.241134752	0.255319149
257	53	M	41.54	185.4	1.85	3.4	1.65	1.7	1.41	0	0	1	0	0	2	1	1	0	1	1	0	29	0	0	1	9.77	2.84	10.9	3.17	3.01	0.172	99	104.5	114	116.5	1.97	0.055555556	0.151515152	0.176767677
